# Supplementary material for: Post-Traumatic Epilepsy: Observations from an Urban Level 1 Trauma Center
Source: Neurol Int. 2024 Aug 5;16(4):845–52. doi: 10.3390/neurolint16040063 (PMC11357076; doi:10.3390/neurolint16040063)
Supplement: Supplementary file 1 [file neurolint-16-00063-s001.zip]

Archive with 1 entries (1 files):
- neurolint-3075142-supplementary.pdf
